# Supplementary material for: Fyn Phosphorylates Transglutaminase 2 (Tgm2) and Modulates Autophagy and p53 Expression in the Development of Diabetic Kidney Disease
Source: Cells. 2023 Apr 20;12(8):1197. doi: 10.3390/cells12081197 (PMC10136856; doi:10.3390/cells12081197)
Supplement: Supplementary file 1 [file cells-12-01197-s001.zip]

Archive with 1 entries (1 files):
- cells-2239541-supplementary.pdf
